# Supplementary material for: Population genomics of wild Chinese rhesus macaques reveals a dynamic demographic history and local adaptation, with implications for biomedical research
Source: Gigascience. 2018 Aug 27;7(9):giy106. doi: 10.1093/gigascience/giy106 (PMC6143732; doi:10.1093/gigascience/giy106)
Supplement: Supplement Files [file giy106_supplement_files.zip]

Archive with 3 entries (3 files):
- Supplementary_Material.pdf
- Supplement_Table_12.xlsx
- Supplement_Table_13.xlsx
