# Supplementary material for: Population genomics of wild Chinese rhesus macaques reveals a dynamic demographic history and local adaptation, with implications for biomedical research
Source: Gigascience. 2018 Aug 27;7(9):giy106. doi: 10.1093/gigascience/giy106 (PMC6143732; doi:10.1093/gigascience/giy106)
Supplement: Supplement Files [file giy106_supplement_files.zip › Supplement_Table_12.xlsx]

## Sheet: Supplementary Table 12
Supplementary Table 12. List of RM variants scored by HGMD and ClinVar as “disease causing” or “pathogenic”.
Chrosome of macaques	Position	Ref	Alt	The Mutation Frequency of Subspecies						Chrosome of human	Position	Gene Symbol	Disease
				M. m. tcheliensis	M. m. brevicaudus	M. m. littoralis	M. m. lasiotis	M. m. mulatta	Frequency of all
1	4983372	G	A	0.2	0.1667	0.0741	0.2097	0.1429	0.1507	1	5927943	NPHP4	Cardiovascular malformations
1	5005244	G	A	0	0	0	0.0833	0	0.0321	1	5951029	NPHP4	Nephronophthisis 4
1	42920545	C	A	0	0	0	0	0.05	0.0062	1	43895769	SZT2	not provided
1	44915120	C	T	0.2	0	0	0	0	0.0123	1	45798466	MUTYH	MYH-associated polyposis
1	91145380	T	C	0	0	0.0345	0	0	0.0123	1	91404897	ZNF644	High myopia
1	94669552	C	T	0	0	0.0172	0	0	0.0063	1	94486905	ABCA4	Stargardt disease
1	94685327	G	A	0	0	0.0172	0.0313	0.15	0.037	1	94502756	ABCA4	Fundus flavimaculatus
1	94747074	G	A	0.1	0.25	0.0741	0.0192	0.1111	0.0652	1	94564500	ABCA4	not_provided
1	97845615	C	T	0	0	0	0.0156	0	0.0062	1	97564154	DPYD-AS1,DPYD	Dihydropyrimidine dehydrogenase deficiency
1	120573481	C	G	0	0	0.0714	0.0323	0.05	0.0443	1	119964976	HSD3B2	Idiopathic hypospadias
1	135079888	G	A	0	0	0.0345	0	0	0.0123	1	160318821	NCSTN	Acne inversa familial
2	104176934	C	T	0	0	0	0	0.05	0.0064	3	38592986	SCN5A	Congenital long QT syndrome
2	105784635	G	A	0	0	0.0179	0	0	0.0063	3	37067127	MLH1	Lynch syndrome
2	168237933	G	A	0	0	0.0357	0.0161	0	0.0192	3	133472451	TF	Atransferrinemia
2	172277192	G	A	0.1	0	0	0	0	0.0062	3	15685989	BTD	Biotinidase deficiency
2	172277927	A	C	0	0	0	0.0625	0.05	0.0309	3	15686724	BTD	Biotinidase deficiency
2	200359497	G	T	0	0	0.1154	0.0469	0	0.0577	3	193311188	OPA1,ATP13A4	Optic atrophy 1
3	654401	G	A	0	0	0.037	0.1034	0.0556	0.06	21	47536291	COL6A2	Bethlem myopathy 1
3	1227743	G	A	0	0	0	0	0.1	0.0123	21	46931109	COL18A1	Knobloch syndrome 1
3	4205192	C	T	0	0	0.0172	0.0469	0	0.0247	21	43906538	RSPH1	Primary ciliary dyskinesia 24
3	39936176	G	A	0	0	0.0227	0	0	0.0079	7	6037051	PMS2	Hereditary nonpolyposis colon cancer|not provided
3	169202174	C	T	0	0	0	0	0.05	0.0064	7	142459788	PRSS1,TRB	Hereditary pancreatitis
3	169202175	G	A	0	0	0	0.0167	0	0.0064	7	142459789	PRSS1,TRB	Hereditary pancreatitis
3	169950008	C	A	0	0	0	0.0156	0	0.0063	7	143048771	CLCN1	Congenital myotonia
4	18540871	C	T	0.25	0.125	0.4074	0.2857	0.25	0.3151	6	18143853	TPMT	TPMT deficiency
4	32885155	C	T	0	0	0.0769	0	0.1667	0.0455	6	32006951	C4B,TNXB,CYP21A2,C4B-AS1	Adrenal hyperplasia
4	32888338	G	A	0	0	0.0179	0	0	0.0063	6	32010130	TNXB	Ehlers-Danlos-like syndrome due to tenascin-X deficiency
4	50464241	A	G	0	0	0	0	0.05	0.0062	6	49412429	MUT	Methylmalonic aciduria due to methylmalonyl-CoA mutase deficiency
4	52597963	G	A	0	0.1	0	0.0156	0	0.0123	6	51484235	PKHD1	Polycystic kidney disease
4	62327509	T	C	0	0	0	0.0156	0	0.0062	6	65098735	EYS	Retinitis pigmentosa
4	108777244	C	T	0	0	0	0.0833	0	0.0321	6	157522064	ARID1B	Mental retardation
5	9198660	G	A	0	0	0	0.0469	0	0.0185	4	9892311	SLC2A9	Renal hypouricemia 2
5	9293145	G	A	0	0	0	0.0781	0	0.0309	4	9982305	SLC2A9	Renal hypouricemia 2
5	186781093	G	A	0.3	0.2	0.1552	0.1094	0.1	0.142	4	187197492	F11	Factor XI deficiency
5	186791712	G	A	0.5	0	0.0345	0.1207	0	0.0897	4	187205275	F11-AS1,F11	Factor XI deficiency
6	1156075	G	A	0	0	0.0172	0	0	0.0063	5	1253913	TERT	Idiopathic fibrosing alveolitis
6	42446118	G	A	0	0	0	0.0156	0	0.0063	5	41862758	OXCT1	Succinyl-CoA acetoacetate transferase deficiency
6	43425432	G	A	0	0	0.0172	0	0	0.0062	5	42711414	GHR	Laron syndrome with undetectable serum GH-binding protein
6	149363796	G	A	0	0	0	0	0.05	0.0062	5	150646936	GM2A	Tay-Sachs disease
7	2265185	G	A	0	0	0.0172	0	0	0.0063	15	25616601	UBE3A	not provided
7	5019527	T	C	0.2	0.4	0.1607	0.2031	0.1	0.1875	15	28267738	OCA2	Albinism oculocutaneous II
7	18798037	G	A	0	0	0.0172	0	0	0.0062	15	42676690	CAPN3	Limb-girdle muscular dystrophy
7	24733001	G	A	0	0	0.0172	0	0	0.0063	15	48704844	FBN1	Marfan syndrome
7	31920699	G	A	0	0	0.0517	0	0	0.0185	15	55731755	DYX1C1,DYX1C1-CCPG1	Primary ciliary dyskinesia
7	81930744	G	A	0	0	0	0.0313	0	0.0123	14	21162157	ANG,RNASE4	Amyotrophic lateral sclerosis
7	85490616	G	A	0	0	0.0172	0	0	0.0063	14	24551967	NRL	Enhanced s-cone syndrome
7	129951522	G	A	0	0.3	0.0862	0	0	0.0494	14	68249737	ZFYVE26	Spastic paraplegia
7	150060004	G	A	0	0	0	0	0.05	0.0063	14	88411976	GALC	Galactosylceramide beta-galactosidase deficiency
7	156640443	C	T	0	0	0	0.0161	0	0.0063	14	94849160	SERPINA1	Alpha-1-antitrypsin deficiency
7	164306992	G	A	0.4	0	0.2188	0.125	0.2	0.2024	14	102431289	DYNC1H1	not provided
8	42974155	C	T	0	0	0	0.0192	0	0.0077	8	41655209	ANK1	Spherocytosis, type 1, autosomal recessive
8	58765060	T	C	0	0	0.0172	0	0	0.0062	8	61655161	CHD7	not_provided
8	88466539	G	A	0	0	0	0	0.05	0.0062	8	90976656	NBN	Microcephaly
8	88483539	G	A	0	0.2	0	0	0	0.0123	8	90993658	NBN	Microcephaly
9	31663381	A	G	0	0	0	0.0333	0	0.0127	10	31810350	ZEB1	Posterior polymorphous corneal dystrophy
9	59963257	C	T	0	0	0	0.0476	0	0.0167	10	74167796	MICU1	Myopathy with extrapyramidal signs
9	60750929	C	T	0.4	0	0.0536	0.0469	0	0.0625	10	73377052	CDH23	Deafness
9	69906386	C	T	0	0	0	0	0.05	0.0063	10	64573256	EGR2	Charcot-Marie-Tooth disease
10	860797	C	T	0	0	0	0.1935	0	0.075	20	62071036	KCNQ2	not provided
10	860824	C	T	0	0.25	0.0556	0.0161	0	0.039	20	62071009	KCNQ2	Early infantile epileptic encephalopathy 7
10	33747270	G	A	0	0	0.0172	0	0	0.0062	20	948671	RSPO4	Anonychia
10	38943355	G	A	0	0.2	0.0345	0	0	0.0247	20	6065923	FERMT1	Kindler's syndrome
10	43567770	G	A	0	0	0	0.0484	0	0.0192	20	10624466	JAG1	Alagille syndrome 1
10	51689409	C	T	0	0	0.0556	0.0313	0	0.0316	20	18492791	SEC23B	Anaemia dyserythropoietic congenital type II
10	60913813	G	A	0	0	0	0	0.05	0.0062	22	19195771	CLTCL1	Autism
10	61467773	C	T	0	0	0.02	0.0625	0.05	0.039	22	19743473	TBX1	Indirect inguinal hernia
11	6186097	G	A	0.6	0	0.1607	0.2097	0.15	0.1962	12	6078370	VWF	Von Willebrand disease 3
11	6602914	G	A	0	0	0	0.0167	0	0.0063	12	6483709	SCNN1A,LTBR	Bronchiectasis with or without elevated sweat chloride 2
11	7124802	C	T	0	0	0.0345	0	0	0.0125	12	6925407	CD4	Okt4 epitope deficiency
11	47330397	G	A	0	0	0	0.0161	0	0.0066	12	49434742	KMT2D	Kabuki syndrome
12	76417881	G	A	0	0	0	0.0161	0	0.0063	2	189875616	COL3A1	Ehlers-Danlos syndrome, type 4
12	101544073	C	T	0	0	0	0	0.05	0.0062	2	220284876	DES	Myofibrillar myopathy
12	109634755	C	T	0	0	0.0536	0	0	0.0195	2	228128640	COL4A3	Deafness
12	113658237	G	A	0	0.1	0	0	0	0.0062	2	232079571	ARMC9	ARMC9-related Joubert syndrome
13	27777247	G	A	0	0	0.0172	0	0	0.0062	2	27702916	IFT172	Short-rib thoracic dysplasia 10 without polydactyly
13	38535022	C	T	1	0.5	0.8125	0.8913	0.6875	0.8254	2	38301940	CYP1B1-AS1,CYP1B1	Glaucoma primary congenital
13	104335152	A	G	0	0	0	0.0313	0	0.0123	2	109369930	RANBP2	Encephalopathy acute necrotising
14	1983116	C	T	0	0.1	0.0185	0.0313	0	0.0253	11	2181258	INS,INS-IGF2	Permanent neonatal diabetes mellitus|not provided
14	5829334	C	T	0.1	0	0	0	0	0.0068	11	68527709	CPT1A	Carnitine palmitoyltransferase I deficiency
14	18694483	C	T	0	0	0.0179	0	0	0.0064	11	47355107	MYBPC3	Primary familial hypertrophic cardiomyopathy
14	66542246	C	T	0	0	0.0172	0	0	0.0062	11	74168451	KCNE3	Atrial fibrillation familial
14	69344144	G	A	0	0.2	0	0	0	0.0123	11	76869378	MYO7A	Usher syndrome
14	96145261	C	T	0	0.1	0.0172	0.0156	0	0.0185	11	103124070	DYNC2H1	Jeune thoracic dystrophy
14	101178453	T	C	0	0	0	0.0156	0	0.0062	11	108122700	ATM	Breast cancer susceptibility to
14	111001203	G	A	0	0	0	0	0.05	0.0062	11	118039455	SCN2B	Atrial fibrillation
15	1899824	G	A	0.1	0	0.0476	0	0	0.0205	9	139325542	INPP5E	Joubert syndrome
15	8177734	C	T	0.2	0	0	0.0323	0	0.0256	9	133374902	ASS1	Citrullinemia type I
15	11259160	C	T	0	0	0	0.0484	0	0.0188	9	130428529	STXBP1	not provided
15	28714227	G	A	0	0	0.0172	0.0645	0	0.0313	9	113563023	MUSK	Bilateral ptosis
15	38155099	G	A	0	0	0	0	0.05	0.0062	9	104184173	ALDOB	Hereditary fructosuria
15	48451337	G	A	0	0	0	0.1613	0	0.0625	9	35808808	NPR2,SPAG8	Acromesomelic dysplasia Maroteaux type
15	84226789	G	A	0	0	0.0345	0	0	0.0123	9	382512	DOCK8	not provided
16	45458941	C	T	0	0	0	0	0.05	0.0063	17	37822174	PNMT, STARD3,TCAP	Cardiomyopathy hypertrophic
16	48940873	G	A	0	0	0.0517	0	0	0.0185	17	41223021	BRCA1	Ovarian cancer
16	48965898	C	T	0.1	0.1	0.0172	0.0938	0.05	0.0617	17	41246147	BRCA1	Breast cancer
16	53650477	G	A	0	0	0.0179	0	0	0.0063	17	58234014	CA4	Retinitis pigmentosa 17
16	69559126	C	T	0.1	0.1	0.0962	0	0	0.0473	17	73836585	UNC13D	Juvenile idiopathic arthritis
16	73637729	G	A	0	0	0.037	0	0	0.0128	17	77758570	CBX2	x2cXY sex reversal
16	73960780	C	T	0.3	0	0.0172	0.0333	0	0.038	17	78081415	GAA	Glycogen storage disease
17	11871764	T	C	0	0.1	0	0	0	0.0062	13	32910974	BRCA2	Breast-ovarian cancer
17	11875325	A	G	0	0	0.0536	0	0.05	0.025	13	32914529	BRCA2	Hereditary breast and ovarian cancer syndrome
17	11889948	A	G	0	0	0	0	0.05	0.0062	13	32929234	BRCA2	Ocular melanoma
17	11891389	C	T	0.5	0	0.2931	0.375	0.15	0.3025	13	32930633	BRCA2	Breast and/or ovarian cancer
17	11892770	C	T	0	0	0	0.0156	0	0.0062	13	32932020	BRCA2	Carcinoma of colon
17	11898236	T	C	0	0	0	0.125	0	0.0494	13	32937319	BRCA2	Breast-ovarian cancer
18	38544954	C	T	0	0	0.0185	0	0	0.0064	18	47091749	LIPG	Reduced lipase activity
18	42608950	A	G	0	0	0	0.0645	0	0.025	18	50994293	DCC	Corpus callosum agenesis
18	69717937	C	T	0	0	0	0.0167	0	0.0065	18	77470825	CTDP1	Congenital Cataracts
19	11126799	G	A	0	0	0	0.0156	0	0.0062	19	11216226	LDLR	Familial hypercholesterolemia
19	17783309	C	T	0	0	0	0	0.05	0.0063	19	17927754	INSL3	Cryptorchidism, unilateral or bilateral
19	46615109	C	T	0	0	0.0172	0	0	0.0062	19	51853639	ETFB	Glutaric acidemia IIB
19	46928451	A	G	0	0.1	0.0536	0.1	0.05	0.0705	19	52196478	SPACA6P,MIR99B,SPACA6PAS,MIRLET7E,MIR125A	Gastric cancer
20	15993979	G	A	0	0	0.0172	0	0	0.0062	16	16295890	ABCC6	Pseudoxanthoma elasticum
20	16010917	C	T	0	0	0.0741	0.0938	0	0.0633	16	16313545	ABCC6	Pseudoxanthoma elasticum
20	21866465	G	A	0	0	0.0385	0	0	0.0128	16	23200963	SCNN1G	Bronchiectasis
20	27718947	C	T	0	0	0	0	0.1	0.0125	16	28497938	CLN3	Ceroid lipofuscinosis, neuronal, 3, protracted
20	34651106	C	T	0	0	0.0172	0	0	0.0062	16	50744822	NOD2	Blau syndrome
20	53205770	G	A	0	0	0.0172	0	0	0.0063	16	68844193	CDH1	Breast_cancer
