# Supplementary material for: Population genomics of wild Chinese rhesus macaques reveals a dynamic demographic history and local adaptation, with implications for biomedical research
Source: Gigascience. 2018 Aug 27;7(9):giy106. doi: 10.1093/gigascience/giy106 (PMC6143732; doi:10.1093/gigascience/giy106)
Supplement: Supplement Files [file giy106_supplement_files.zip › Supplement_Table_13.xlsx]

## Sheet: Supplementary Table 13
Supplementary Table 13. Population study for Ncoa3 reveals multiple genotypes.
NCOA3 gene	Subspecies	M. m. tcheliensis							M. m. littoralis							M. m. lasiotis							M. m. brevicaudus							M. m. mulatta
	Total sample	AA		Aa		aa		Total sample	AA		Aa		aa		Total sample	AA		Aa		aa		Total sample	AA		Aa		aa		Total sample	AA		Aa		aa
		#	%	#	%	#	%		#	%	#	%	#	%		#	%	#	%	#	%		#	%	#	%	#	%		#	%	#	%	#	%
M1409V	5	5	1	0	0	0	0	29	19	0.655172	9	0.310345	1	0.0344828	32	25	0.78125	7	0.21875	0	0	5	5	1	0	0	0	0	10	10	1	0	0	0	0
A1392T	5	4	0.8	1	0.2	0	0	29	29	1	0	0	0	0	32	32	1	0	0	0	0	5	5	1	0	0	0	0	10	10	1	0	0	0	0
P1324Q	5	0	0	3	0.6	2	0.4	29	0	0	0	0	29	1	32	0	0	2	0.0625	30	0.9375	5	0	0	0	0	5	1	10	0	0	1	0.1	9	0.9
V1210M	5	1	0.2	1	0.2	3	0.6	29	14	0.482759	3	0.103448	12	0.413793	32	15	0.46875	9	0.28125	8	0.25	5	2	0.4	2	0.4	1	0.2	10	2	0.2	6	0.6	2	0.2
P1160L	5	5	1	0	0	0	0	29	29	1	0	0	0	0	32	32	1	0	0	0	0	5	5	1	0	0	0	0	10	8	0.8	2	0.2	0	0
P1154A	5	5	1	0	0	0	0	29	28	0.965517	1	0.0344828	0	0	32	31	0.96875	1	0.03125	0	0	5	5	1	0	0	0	0	10	10	1	0	0	0	0
A1122T	5	4	0.8	0	0	1	0.2	29	26	0.896552	3	0.103448	0	0	32	31	0.96875	1	0.03125	0	0	5	5	1	0	0	0	0	10	9	0.9	1	0.1	0	0
T1119I	5	5	1	0	0	0	0	29	29	1	0	0	0	0	32	30	0.9375	2	0.0625	0	0	5	5	1	0	0	0	0	10	10	1	0	0	0	0
I1022V	5	5	1	0	0	0	0	29	28	0.965517	1	0.0344828	0	0	32	32	1	0	0	0	0	5	5	1	0	0	0	0	10	10	1	0	0	0	0
L1012P	5	5	1	0	0	0	0	29	29	1	0	0	0	0	32	29	0.90625	3	0.09375	0	0	5	5	1	0	0	0	0	10	10	1	0	0	0	0
M996V	5	5	1	0	0	0	0	29	19	0.655172	8	0.275862	2	0.0689655	32	32	1	0	0	0	0	5	5	1	0	0	0	0	10	10	1	0	0	0	0
I298T	5	5	1	0	0	0	0	29	28	0.965517	1	0.0344828	0	0	32	32	1	0	0	0	0	5	5	1	0	0	0	0	10	10	1	0	0	0	0
F262C	5	5	1	0	0	0	0	29	25	0.862069	4	0.137931	0	0	32	32	1	0	0	0	0	5	5	1	0	0	0	0	10	10	1	0	0	0	0
G258S	5	5	1	0	0	0	0	29	29	1	0	0	0	0	32	31	0.96875	1	0.03125	0	0	5	5	1	0	0	0	0	10	10	1	0	0	0	0
D208H	5	5	1	0	0	0	0	29	28	0.965517	1	0.0344828	0	0	32	32	1	0	0	0	0	5	5	1	0	0	0	0	10	10	1	0	0	0	0
G28S	5	4	0.8	1	0.2	0	0	29	28	0.965517	1	0.0344828	0	0	32	32	1	0	0	0	0	5	5	1	0	0	0	0	10	9	0.9	1	0.1	0	0
